# Supplementary material for: Obtaining Polyacrylonitrile Carbon Nanofibers by Electrospinning for Their Application as Flame-Retardant Materials
Source: Polymers (Basel). 2025 May 5;17(9):1255. doi: 10.3390/polym17091255 (PMC12073878; doi:10.3390/polym17091255)
Supplement: Supplementary file 1 [file polymers-17-01255-s001.zip]

Archive with 12 entries (12 files):
- Figure_S1.jpg
- Figure_S2.jpg
- Figure_S3.jpg
- Figure_S4.png
- Figure_S5.png
- Figure_S6.png
- Figure_S7.png
- Figure_S8.png
- Video_S1.MOV
- Video_S2.MOV
- Video_S3.MOV
- Video_S4.MP4
